# Supplementary material for: Genome-wide association analysis of forage quality in maize mature stalk
Source: BMC Plant Biol. 2016 Oct 21;16:227. doi: 10.1186/s12870-016-0919-9 (PMC5073832; doi:10.1186/s12870-016-0919-9)
Supplement: Additional file 2: — Summary of leading SNPs and candidate genes significantly associated with forage quality traits. (XLSX 16 kb) [file 12870_2016_919_MOESM2_ESM.xlsx]

## Sheet: Sheet1
Trait	SNPa	Chr	Positionb	Allelesc	MAFd	P value	(R2)e	RMIPf	Geneg	Annotation
ADF	chr2.S_198724413	2	198724413	C/T	0.26	6.87e-05	0.04	0.18	GRMZM2G004619	GRF-transcription factor
IVDMD	chr2.S_198724413	2	198724413	T/C	0.26	6.13e-05	0.04	0.16	GRMZM2G004619	GRF-transcription factor
ADF	chr7.S_19347352	7	19347352	G/C	0.12	6.92e-05	0.04	0.17	GRMZM2G042627	Kinase associated protein phosphatase
IVDMD	chr7.S_19347367	7	19347367	T/A	0.13	3.43e-05	0.05	0.38	GRMZM2G042627	Kinase associated protein phosphatase
ADF	chr5.S_79867527	5	79867527	A/G	0.08	7.54e-05	0.04	0.15	GRMZM2G062914	MAP kinase14
IVDMD	chr5.S_79867527	5	79867527	G/A	0.08	8.87e-05	0.04	0.19	GRMZM2G062914	MAP kinase14
ADF	chr5.S_151630980	5	151630980	A/G	0.14	5.59e-05	0.05	0.28	GRMZM2G091383	Small ribosomal subunit proteins
NDF	chr5.S_151630980	5	151630980	A/G	0.14	3.68e-05	0.05	0.16	GRMZM2G091383	Small ribosomal subunit proteins
ADF	chr4.S_145921000	4	145921000	A/C	0.46	9.91e-06	0.05	0.58	GRMZM2G133444	Unknown function
NDF	chr4.S_145921053	4	145921053	C/T	0.39	1.29e-05	0.05	0.58	GRMZM2G133444	Unknown function
ADF	PZE-104075114	4	147652919	A/G	0.45	2.69e-05	0.05	0.14	GRMZM2G134752	LIM-transcription factor 8
NDF	PZE-104075114	4	147652919	A/G	0.45	2.52e-05	0.05	0.17	GRMZM2G134752	LIM-transcription factor 8
ADF	chr6.S_155653406	6	155653406	T/C	0.46	2.32e-05	0.05	0.28	GRMZM2G140817	ZmC3H2 (coumarate-3- hydroxylase)
IVDMD	chr6.S_155653406	6	155653406	C/T	0.46	3.25e-05	0.05	0.13	GRMZM2G140817	ZmC3H2 (coumarate-3- hydroxylase)
NDF	chr6.S_155653406	6	155653406	T/C	0.46	2.92e-06	0.06	0.72	GRMZM2G140817	ZmC3H2 (coumarate-3- hydroxylase)
ADF	chr8.S_150908620	8	150908620	C/T	0.06	6.36e-05	0.04	0.15	GRMZM2G311680	Aspartic proteinase nepenthesin-2
NDF	chr8.S_150908620	8	150908620	C/T	0.06	1.34e-05	0.05	0.44	GRMZM2G311680	Aspartic proteinase nepenthesin-2
IVDMD	PZE-106111799	6	159384518	A/C	0.37	6.5e-05	0.05	0.31	GRMZM2G331833	CLP protease regulatory subunit X
NDF	PZE-106111799	6	159384518	C/A	0.37	6.4e-05	0.05	0.38	GRMZM2G331833	CLP protease regulatory subunit X
ADF	chr9.S_13460855	9	13460855	A/G	0.06	3.84e-05	0.05	0.19	GRMZM2G409974	ARR-B-transcription factor 2
NDF	chr9.S_13460855	9	13460855	A/G	0.06	3.45e-05	0.05	0.27	GRMZM2G409974	ARR-B-transcription factor 2
ADF	chr7.S_2739958	7	2739958	T/G	0.14	1.12e-05	0.05	0.43	GRMZM5G810231	F-box domain and LRR containing protein
NDF	chr7.S_2739958	7	2739958	T/G	0.14	8.49e-05	0.04	0.27	GRMZM5G810231	F-box domain and LRR containing protein
ADF	chr1.S_18202551	1	18202551	A/C	0.2	8.39e-05	0.04	0.16	GRMZM5G821686	Unknown function
IVDMD	chr1.S_18202551	1	18202551	C/A	0.2	5.46e-06	0.06	0.73	GRMZM5G821686	Unknown function
ADF	chr4.S_17095498	4	17095498	A/G	0.18	4.89e-05	0.05	0.33	GRMZM2G045987	COPII
ADF	chr4.S_212042636	4	212042636	T/C	0.33	3.79e-05	0.05	0.26	GRMZM2G702806	(2-oxoglutarate (2OG) and Fe(II)-dependent oxygenase superfamily
ADF	chr5.S_53979045	5	53979045	C/T	0.1	9.16e-05	0.04	0.11	GRMZM2G413006	Xyloglucan endotransglucosylase/hydrolases
ADF	chr5.S_74349624	5	74349624	A/G	0.11	7.43e-05	0.04	0.12	GRMZM2G049609	PRA1 transmembrane protein
ADF	chr5.S_214950148	5	214950148	A/G	0.35	6.74e-05	0.04	0.4	GRMZM5G857701	NAC-transcription factor 104
ADF	chr6.S_2589885	6	2589885	G/C	0.37	3.73e-06	0.06	0.65	GRMZM2G116685	CRINKLY4-like receptor protein kinase family protein
ADF	chr6.S_75518233	6	75518233	T/G	0.43	9.08e-05	0.04	0.37	GRMZM2G060870	Glycolipid transfer protein (GLTP) family protein
ADF	chr6.S_164498311	6	164498311	C/T	0.14	1.39e-05	0.05	0.31	GRMZM2G031200	NAC type transcription factor
ADF	chr7.S_137488120	7	137488120	G/C	0.08	5.1e-05	0.05	0.14	GRMZM2G144275	bHLH-transcription factor 050
ADF	chr9.S_96077879	9	96077879	T/A	0.43	4.01e-05	0.05	0.16	GRMZM2G704277	Calcium-binding protein
ADF	chr9.S_131582683	9	131582683	C/T	0.42	3.39e-05	0.05	0.22	GRMZM2G006178	ZmABCE1/ZmRLI1 ATP-binding cassette (ABC) gene family E
ADF	chr9.S_154310517	9	154310517	A/G	0.07	3.52e-05	0.05	0.17	GRMZM2G467007	Alpha/beta-Hydrolases superfamily protein
ADF	chr10.S_117571849	10	117571849	G/C	0.35	6.04e-05	0.04	0.3	GRMZM2G072322	Late embryogenesis abundant domain-containing protein
IVDMD	chr1.S_289067501	1	289067501	T/G	0.19	9.45e-05	0.04	0.16	GRMZM2G072156	Unknown function
IVDMD	chr2.S_10653578	2	10653578	G/A	0.2	9.05e-05	0.04	0.11	GRMZM2G098187	Protein kinase superfamily protein
IVDMD	chr2.S_18351185	2	18351185	G/A	0.18	3.36e-05	0.05	0.41	GRMZM2G036996	Unknown function
IVDMD	chr2.S_212245057	2	212245057	C/T	0.16	5.54e-05	0.04	0.24	GRMZM2G419969	Trm112p-like protein
IVDMD	SYN20899	3	154974053	A/C	0.31	8.43e-06	0.06	0.24	GRMZM2G146246	Glutathione S-transferase 3
IVDMD	chr4.S_154261633	4	154261633	G/A	0.32	2.25e-05	0.05	0.13	GRMZM2G073770	GDSL-like Lipase/Acylhydrolase superfamily protein
IVDMD	chr4.S_183641997	4	183641997	G/A	0.12	9.49e-05	0.04	0.23	GRMZM2G090728	Unknown function
IVDMD	chr4.S_184893099	4	184893099	A/C	0.09	2.57e-05	0.05	0.44	GRMZM5G886096	Putative RING zinc finger domain superfamily
IVDMD	chr4.S_195358245	4	195358245	A/C	0.4	2.52e-05	0.05	0.58	GRMZM2G125768	Unknown function
IVDMD	chr4.S_238963925	4	238963925	C/T	0.08	2.65e-05	0.05	0.27	GRMZM2G019284	Unknown function
IVDMD	chr5.S_74407076	5	74407076	C/T	0.07	4.11e-05	0.05	0.14	GRMZM2G371167	(LSU1) response to low sulfur 1
IVDMD	chr5.S_208726501	5	208726501	G/A	0.41	3.47e-05	0.05	0.51	GRMZM5G801076	F-box with WD-40 2
IVDMD	chr6.S_112140579	6	112140579	C/G	0.3	7.48e-05	0.04	0.13	GRMZM2G064993	Annexin putative expressed
IVDMD	chr6.S_164374486	6	164374486	A/T	0.11	3.72e-05	0.05	0.48	GRMZM2G038284	Fiber protein Fb2(Drought-responsive family protein)
IVDMD	SYN24490	6	164472037	C/A	0.09	4.65e-05	0.05	0.35	GRMZM2G122750	hb3 - Homeobox-transcription factor 3
IVDMD	chr6.S_164690846	6	164690846	T/C	0.21	3.69e-06	0.06	0.74	GRMZM2G023190	F-box domain containing protein
IVDMD	chr6.S_164992935	6	164992935	G/C	0.11	4.86e-05	0.05	0.33	GRMZM2G101515	Unknown function
IVDMD	chr6.S_165086322	6	165086322	T/A	0.11	5.95e-06	0.06	0.76	GRMZM2G128477	Transducin/WD40 repeat-like superfamily protein
IVDMD	chr6.S_165244508	6	165244508	G/A	0.08	4.03e-05	0.05	0.36	GRMZM2G048892	Unknown function
IVDMD	chr6.S_165400858	6	165400858	A/C	0.12	8.55e-06	0.06	0.67	GRMZM2G145556	Suppressor of phytochrome A putative expressed/WD40 repeat
IVDMD	chr6.S_165811525	6	165811525	G/C	0.33	2.33e-05	0.05	0.51	GRMZM2G454514	Unknown function
IVDMD	chr7.S_15004700	7	15004700	T/C	0.08	4.73e-05	0.05	0.39	GRMZM2G028129	ATPase
IVDMD	PZE-108000683	8	775241	A/G	0.45	7e-05	0.05	0.34	GRMZM2G361115	Unknown function
IVDMD	chr8.S_171608917	8	171608917	C/A	0.19	3.4e-05	0.05	0.46	GRMZM2G132303	DNA glycosylase superfamily protein
IVDMD	chr9.S_150649429	9	150649429	G/A	0.15	6.28e-05	0.04	0.24	GRMZM2G172523	Tubulin-tyrosine ligases
NDF	chr1.S_210484552	1	210484552	A/T	0.07	8.94e-05	0.04	0.26	GRMZM2G373859	GDU1
NDF	chr4.S_17501001	4	17501001	T/C	0.12	2.89e-05	0.05	0.16	GRMZM2G106798	SBP transcription factor
NDF	chr4.S_150890717	4	150890717	A/T	0.43	7.56e-05	0.04	0.42	GRMZM5G844309	Unknown function
NDF	PZE-105122012	5	179270149	C/A	0.44	3.65e-05	0.05	0.13	GRMZM2G352274	UV-b-insensitive 4
NDF	chr6.S_148961496	6	148961496	G/C	0.48	8.9e-05	0.04	0.28	GRMZM2G067122	Tetratricopeptide repeat (TPR)-like superfamily protein
NDF	chr8.S_150781163	8	150781163	T/A	0.06	4.62e-05	0.05	0.31	GRMZM2G126235	Voltage-dependent calcium channel protein TPC1
a Leading SNP of each significant locus associated with each trait.
b Physical position of the leading SNP according to version 5b.60 of the maize reference sequence (http://ensembl.gramene.org/Zea_mays/Info/Index).
c The allele before the slash represents the favorable allele.
d MAF, minor allele frequency.
e R2, proportion of the phenotypic variance explained by the SNP.
g A plausible biological candidate gene in the locus or the nearest annotated gene to the leading SNP. The pleiotropy candidate genes for different traits were marked with same color.
