# Supplementary material for: Genome-wide association analysis of forage quality in maize mature stalk
Source: BMC Plant Biol. 2016 Oct 21;16:227. doi: 10.1186/s12870-016-0919-9 (PMC5073832; doi:10.1186/s12870-016-0919-9)
Supplement: Additional file 4: — Summary of the SNPs significantly associated with ADF. (XLSX 11 kb) [file 12870_2016_919_MOESM4_ESM.xlsx]

## Sheet: Sheet1
Trait	SNP	RMIP	Chr	Position	P-value
ADF	chr6.S_2589885	0.65	6	2589885	3.73e-06
ADF	chr4.S_145921000	0.58	4	145921000	9.91e-06
ADF	chr4.S_145920807	0.55	4	145920807	1.74e-05
ADF	chr4.S_145921039	0.52	4	145921039	1.56e-05
ADF	chr4.S_145921043	0.52	4	145921043	1.56e-05
ADF	chr4.S_145921034	0.49	4	145921034	1.84e-05
ADF	chr4.S_145921053	0.49	4	145921053	1.23e-05
ADF	chr7.S_2739958	0.43	7	2739958	1.12e-05
ADF	chr4.S_145920639	0.4	4	145920639	1.98e-05
ADF	chr4.S_145922987	0.4	4	145922987	2.65e-05
ADF	chr5.S_214950148	0.4	5	214950148	6.74e-05
ADF	chr6.S_75518233	0.37	6	75518233	9.08e-05
ADF	chr4.S_145920689	0.35	4	145920689	2.7e-05
ADF	chr4.S_17095498	0.33	4	17095498	4.89e-05
ADF	chr4.S_145921008	0.33	4	145921008	3.08e-05
ADF	chr6.S_164498311	0.31	6	164498311	1.39e-05
ADF	chr7.S_2739959	0.31	7	2739959	2.86e-05
ADF	chr10.S_117571849	0.3	10	117571849	6.04e-05
ADF	chr4.S_145921013	0.29	4	145921013	3.37e-05
ADF	chr4.S_145921038	0.29	4	145921038	3.37e-05
ADF	chr4.S_145921051	0.29	4	145921051	3.37e-05
ADF	chr4.S_145921086	0.29	4	145921086	3.37e-05
ADF	chr4.S_145921087	0.29	4	145921087	3.37e-05
ADF	chr4.S_145921088	0.29	4	145921088	3.37e-05
ADF	chr4.S_145921089	0.29	4	145921089	3.37e-05
ADF	chr5.S_151630980	0.28	5	151630980	5.59e-05
ADF	chr6.S_155653406	0.28	6	155653406	2.32e-05
ADF	chr4.S_145920979	0.27	4	145920979	6.2e-05
ADF	chr4.S_212042636	0.26	4	212042636	3.79e-05
ADF	chr4.S_212042637	0.26	4	212042637	3.79e-05
ADF	chr4.S_145920619	0.22	4	145920619	5.68e-05
ADF	chr4.S_145920637	0.22	4	145920637	6.01e-05
ADF	chr9.S_131582683	0.22	9	131582683	3.39e-05
ADF	chr5.S_151630996	0.21	5	151630996	5.95e-05
ADF	chr4.S_212042016	0.2	4	212042016	3.84e-05
ADF	chr4.S_212043557	0.2	4	212043557	4.25e-05
ADF	chr9.S_13460855	0.19	9	13460855	3.84e-05
ADF	chr2.S_198724413	0.18	2	198724413	6.87e-05
ADF	chr4.S_212042669	0.18	4	212042669	4.68e-05
ADF	chr7.S_19347352	0.17	7	19347352	6.92e-05
ADF	chr7.S_19347355	0.17	7	19347355	6.92e-05
ADF	chr7.S_19347357	0.17	7	19347357	6.92e-05
ADF	chr7.S_19347359	0.17	7	19347359	6.92e-05
ADF	chr9.S_154310517	0.17	9	154310517	3.52e-05
ADF	chr1.S_18202551	0.16	1	18202551	8.39e-05
ADF	chr6.S_155653352	0.16	6	155653352	6.83e-05
ADF	chr9.S_96077879	0.16	9	96077879	4.01e-05
ADF	chr4.S_17087323	0.15	4	17087323	5.25e-05
ADF	chr4.S_17088307	0.15	4	17088307	5.25e-05
ADF	chr4.S_17092515	0.15	4	17092515	5.25e-05
ADF	chr5.S_79867527	0.15	5	79867527	7.54e-05
ADF	chr7.S_19347367	0.15	7	19347367	7.95e-05
ADF	chr8.S_150908620	0.15	8	150908620	6.36e-05
ADF	chr9.S_96077045	0.15	9	96077045	4.75e-05
ADF	chr9.S_96077310	0.15	9	96077310	4.75e-05
ADF	chr9.S_96077539	0.15	9	96077539	4.75e-05
ADF	chr9.S_96077542	0.15	9	96077542	4.75e-05
ADF	chr9.S_96077662	0.15	9	96077662	4.75e-05
ADF	chr9.S_96077716	0.15	9	96077716	4.75e-05
ADF	chr9.S_96077744	0.15	9	96077744	4.75e-05
ADF	PZE-104075114	0.14	4	147652919	2.69e-05
ADF	chr4.S_212042867	0.14	4	212042867	6.7e-05
ADF	chr7.S_137488120	0.14	7	137488120	5.1e-05
ADF	chr9.S_154310557	0.13	9	154310557	4.71e-05
ADF	chr4.S_145920421	0.12	4	145920421	9.5e-05
ADF	chr4.S_145920821	0.12	4	145920821	9.5e-05
ADF	chr4.S_145920837	0.12	4	145920837	9.5e-05
ADF	chr4.S_145920873	0.12	4	145920873	9.5e-05
ADF	chr4.S_145921092	0.12	4	145921092	9.5e-05
ADF	chr5.S_74349624	0.12	5	74349624	7.43e-05
ADF	chr5.S_53979045	0.11	5	53979045	9.16e-05
ADF	chr5.S_53979048	0.11	5	53979048	9.16e-05
ADF	chr9.S_154310554	0.11	9	154310554	6.32e-05
