# Supplementary material for: Genome-wide association analysis of forage quality in maize mature stalk
Source: BMC Plant Biol. 2016 Oct 21;16:227. doi: 10.1186/s12870-016-0919-9 (PMC5073832; doi:10.1186/s12870-016-0919-9)
Supplement: Additional file 5: — Summary of the SNPs significantly associated with NDF. (XLSX 10 kb) [file 12870_2016_919_MOESM5_ESM.xlsx]

## Sheet: Sheet1
Trait	SNP	RMIP	Chr	Position	P-value
NDF	chr6.S_155653406	0.72	6	155653406	2.92e-06
NDF	chr4.S_145921053	0.58	4	145921053	1.29e-05
NDF	chr4.S_145920807	0.49	4	145920807	2.03e-05
NDF	chr4.S_145921039	0.45	4	145921039	2.3e-05
NDF	chr4.S_145921043	0.45	4	145921043	2.3e-05
NDF	chr8.S_150908620	0.44	8	150908620	1.34e-05
NDF	chr4.S_145922987	0.43	4	145922987	2.62e-05
NDF	chr4.S_150890717	0.42	4	150890717	7.56e-05
NDF	chr4.S_150890733	0.42	4	150890733	7.56e-05
NDF	chr4.S_145920639	0.39	4	145920639	2.64e-05
NDF	PZE-106111799	0.38	6	159384518	6.4e-05
NDF	chr4.S_145921034	0.36	4	145921034	3.33e-05
NDF	chr4.S_145921000	0.35	4	145921000	3.18e-05
NDF	chr8.S_150781163	0.31	8	150781163	4.62e-05
NDF	chr4.S_145920689	0.28	4	145920689	4.48e-05
NDF	chr6.S_148961496	0.28	6	148961496	8.9e-05
NDF	chr4.S_145921013	0.27	4	145921013	4.36e-05
NDF	chr4.S_145921038	0.27	4	145921038	4.36e-05
NDF	chr4.S_145921051	0.27	4	145921051	4.36e-05
NDF	chr4.S_145921086	0.27	4	145921086	4.36e-05
NDF	chr4.S_145921087	0.27	4	145921087	4.36e-05
NDF	chr4.S_145921088	0.27	4	145921088	4.36e-05
NDF	chr4.S_145921089	0.27	4	145921089	4.36e-05
NDF	chr7.S_2739958	0.27	7	2739958	8.49e-05
NDF	chr9.S_13460855	0.27	9	13460855	3.45e-05
NDF	chr1.S_210484552	0.26	1	210484552	8.94e-05
NDF	chr4.S_145921008	0.26	4	145921008	4.18e-05
NDF	chr6.S_159383339	0.26	6	159383339	8.4e-05
NDF	chr4.S_145920619	0.21	4	145920619	6.22e-05
NDF	chr4.S_145920637	0.21	4	145920637	6.3e-05
NDF	chr4.S_145920979	0.21	4	145920979	9.53e-05
NDF	PZE-104075114	0.17	4	147652919	2.52e-05
NDF	chr4.S_17501001	0.16	4	17501001	2.89e-05
NDF	chr5.S_151630980	0.16	5	151630980	3.68e-05
NDF	PZE-104075102	0.13	4	147587451	2.94e-05
NDF	PZE-105122012	0.13	5	179270149	3.65e-05
NDF	chr4.S_145920421	0.11	4	145920421	9.86e-05
NDF	chr4.S_145920821	0.11	4	145920821	9.86e-05
NDF	chr4.S_145920837	0.11	4	145920837	9.86e-05
NDF	chr4.S_145920873	0.11	4	145920873	9.86e-05
NDF	chr4.S_145921092	0.11	4	145921092	9.86e-05
