# Supplementary material for: Genome-wide association analysis of forage quality in maize mature stalk
Source: BMC Plant Biol. 2016 Oct 21;16:227. doi: 10.1186/s12870-016-0919-9 (PMC5073832; doi:10.1186/s12870-016-0919-9)
Supplement: Additional file 6: — Summary of the SNPs significantly associated with IVDMD. (XLSX 12 kb) [file 12870_2016_919_MOESM6_ESM.xlsx]

## Sheet: Sheet1
Trait	SNP	RMIP	Chr	Position	P-value
IVDMD	chr6.S_165086322	0.76	6	165086322	5.94667e-06
IVDMD	chr6.S_164690846	0.74	6	164690846	3.68829e-06
IVDMD	chr1.S_18202551	0.73	1	18202551	5.46468e-06
IVDMD	chr6.S_165400858	0.67	6	165400858	8.5541e-06
IVDMD	chr6.S_165400972	0.67	6	165400972	8.5541e-06
IVDMD	chr6.S_165401026	0.67	6	165401026	8.5541e-06
IVDMD	chr6.S_165401758	0.64	6	165401758	1.00664e-05
IVDMD	chr6.S_165401998	0.64	6	165401998	1.00664e-05
IVDMD	chr6.S_165395192	0.64	6	165395192	1.04871e-05
IVDMD	chr6.S_165398804	0.64	6	165398804	1.04871e-05
IVDMD	chr6.S_165400743	0.64	6	165400743	1.04871e-05
IVDMD	chr4.S_195358245	0.58	4	195358245	2.52354e-05
IVDMD	chr6.S_165089338	0.55	6	165089338	1.83392e-05
IVDMD	chr6.S_165089462	0.55	6	165089462	1.83392e-05
IVDMD	chr6.S_165811525	0.51	6	165811525	2.32741e-05
IVDMD	chr5.S_208726501	0.51	5	208726501	3.46828e-05
IVDMD	chr6.S_164374486	0.48	6	164374486	3.71552e-05
IVDMD	chr4.S_195357968	0.48	4	195357968	4.51296e-05
IVDMD	chr8.S_171608917	0.46	8	171608917	3.40197e-05
IVDMD	chr4.S_184893099	0.44	4	184893099	2.56976e-05
IVDMD	chr2.S_18351185	0.41	2	18351185	3.36287e-05
IVDMD	chr4.S_184891828	0.4	4	184891828	3.69008e-05
IVDMD	chr4.S_184891899	0.4	4	184891899	3.69008e-05
IVDMD	chr4.S_184891920	0.4	4	184891920	3.69008e-05
IVDMD	chr7.S_15004700	0.39	7	15004700	4.7283e-05
IVDMD	chr7.S_19347367	0.38	7	19347367	3.42874e-05
IVDMD	chr6.S_164373742	0.38	6	164373742	5.29942e-05
IVDMD	chr6.S_165244508	0.36	6	165244508	4.02799e-05
IVDMD	SYN24490	0.35	6	164472037	4.64571e-05
IVDMD	chr6.S_165398641	0.35	6	165398641	5.84561e-05
IVDMD	chr6.S_165398646	0.35	6	165398646	5.84561e-05
IVDMD	chr6.S_165398741	0.35	6	165398741	5.84561e-05
IVDMD	chr6.S_165398776	0.35	6	165398776	5.84561e-05
IVDMD	chr6.S_165399422	0.35	6	165399422	5.84561e-05
IVDMD	chr6.S_165399443	0.35	6	165399443	5.84561e-05
IVDMD	chr6.S_165400959	0.35	6	165400959	5.84561e-05
IVDMD	chr6.S_165400962	0.35	6	165400962	5.84561e-05
IVDMD	chr6.S_165400977	0.35	6	165400977	5.84561e-05
IVDMD	chr6.S_165400990	0.35	6	165400990	5.84561e-05
IVDMD	chr6.S_165401046	0.35	6	165401046	5.84561e-05
IVDMD	chr6.S_165398517	0.34	6	165398517	6.90897e-05
IVDMD	chr6.S_165398522	0.34	6	165398522	6.90897e-05
IVDMD	chr6.S_165401093	0.34	6	165401093	6.90897e-05
IVDMD	chr6.S_165401155	0.34	6	165401155	6.90897e-05
IVDMD	chr6.S_165401192	0.34	6	165401192	6.90897e-05
IVDMD	chr6.S_165401207	0.34	6	165401207	6.90897e-05
IVDMD	PZE-108000683	0.34	8	775241	6.99553e-05
IVDMD	chr6.S_164992935	0.33	6	164992935	4.86294e-05
IVDMD	chr6.S_164992939	0.33	6	164992939	4.86294e-05
IVDMD	chr6.S_164992940	0.33	6	164992940	4.86294e-05
IVDMD	chr6.S_164992941	0.33	6	164992941	4.86294e-05
IVDMD	chr6.S_165249482	0.32	6	165249482	6.02373e-05
IVDMD	PZE-106111799	0.31	6	159384518	6.50001e-05
IVDMD	chr6.S_165811379	0.29	6	165811379	6.61646e-05
IVDMD	chr6.S_164377996	0.29	6	164377996	8.24465e-05
IVDMD	chr6.S_165398669	0.29	6	165398669	8.54887e-05
IVDMD	chr4.S_238963925	0.27	4	238963925	2.64559e-05
IVDMD	chr6.S_164373233	0.26	6	164373233	9.57762e-05
IVDMD	chr8.S_171608949	0.25	8	171608949	6.40083e-05
IVDMD	SYN20899	0.24	3	154974053	8.42692e-06
IVDMD	chr2.S_212245057	0.24	2	212245057	5.5439e-05
IVDMD	chr6.S_165094011	0.24	6	165094011	5.64167e-05
IVDMD	chr6.S_165094558	0.24	6	165094558	5.64167e-05
IVDMD	chr6.S_165094614	0.24	6	165094614	5.64167e-05
IVDMD	chr9.S_150649429	0.24	9	150649429	6.28146e-05
IVDMD	chr4.S_183641997	0.23	4	183641997	9.48541e-05
IVDMD	chr8.S_171608942	0.21	8	171608942	8.00678e-05
IVDMD	chr3.S_154974277	0.2	3	154974277	1.12929e-05
IVDMD	chr2.S_212240261	0.2	2	212240261	6.98182e-05
IVDMD	chr6.S_165349513	0.2	6	165349513	9.08269e-05
IVDMD	chr5.S_79867527	0.19	5	79867527	8.86508e-05
IVDMD	chr2.S_198724413	0.16	2	198724413	6.1349e-05
IVDMD	chr1.S_289067501	0.16	1	289067501	9.44654e-05
IVDMD	chr7.S_19347352	0.15	7	19347352	6.91898e-05
IVDMD	chr7.S_19347355	0.15	7	19347355	6.91898e-05
IVDMD	chr7.S_19347357	0.15	7	19347357	6.91898e-05
IVDMD	chr7.S_19347359	0.15	7	19347359	6.91898e-05
IVDMD	chr5.S_74407076	0.14	5	74407076	4.10607e-05
IVDMD	chr4.S_154261633	0.13	4	154261633	2.24682e-05
IVDMD	chr6.S_155653406	0.13	6	155653406	3.24645e-05
IVDMD	chr6.S_112140579	0.13	6	112140579	7.47692e-05
IVDMD	chr2.S_10653578	0.11	2	10653578	9.054e-05
